# Supplementary material for: Brain Invasion along Perivascular Spaces by Glioma Cells: Relationship with Blood–Brain Barrier
Source: Cancers (Basel). 2019 Dec 19;12(1):18. doi: 10.3390/cancers12010018 (PMC7017006; doi:10.3390/cancers12010018)
Supplement: Supplementary file 1 [file cancers-12-00018-s001.zip]

Archive with 14 entries (14 files):
- Appendix.docx
- Supplementary Figure S1.tif
- Supplementary Figure S2.tif
- Supplementary Figure S3.tif
- Supplementary Figure S4.tif
- Supplementary Figure S5.tif
- Supplementary Figure S6.tif
- Supplementary Figure S7.tif
- Supplementary Figure S8.tif
- Supplementary Figure S9.tif
- Supplementary Figure S10.tif
- Supplementary Table S1.docx
- Supplementary Table S2.docx
- Supplementary Table S3.docx
